# Supplementary material for: Fabrication of Magnetic Al-Based Fe3O4@MIL-53 Metal Organic Framework for Capture of Multi-Pollutants Residue in Milk Followed by HPLC-UV
Source: Molecules. 2022 Mar 24;27(7):2088. doi: 10.3390/molecules27072088 (PMC9000854; doi:10.3390/molecules27072088)
Supplement: Supplementary file 1 [file molecules-27-02088-s001.zip]

Archive with 1 entries (1 files):
- molecules-1641055-supplementary.pdf
